# Supplementary material for: First-Principles Study of Mechanical and Thermodynamic Properties of Binary and Ternary CoX (X = W and Mo) Intermetallic Compounds
Source: Materials (Basel). 2021 Mar 13;14(6):1404. doi: 10.3390/ma14061404 (PMC7998609; doi:10.3390/ma14061404)
Supplement: Supplementary file 1 [file materials-14-01404-s001.zip]

Archive with 1 entries (1 files):
- materials-1103622-supplementary.rar
